# Supplementary material for: Variation of the Polyphenolic Composition and Antioxidant Capacity of Freshly Prepared Pomegranate Leaf Infusions over One-Day Storage
Source: Antioxidants (Basel). 2021 Jul 26;10(8):1187. doi: 10.3390/antiox10081187 (PMC8388870; doi:10.3390/antiox10081187)
Supplement: Supplementary file 1 [file antioxidants-10-01187-s001.zip]

Archive with 1 entries (1 files):
- antioxidants-1280972-Supple new.pdf
